# Supplementary material for: Peptides vs. Polymers: Searching for the Most Efficient Delivery System for Mitochondrial Gene Therapy
Source: Pharmaceutics. 2022 Mar 31;14(4):757. doi: 10.3390/pharmaceutics14040757 (PMC9026848; doi:10.3390/pharmaceutics14040757)
Supplement: Supplementary file 1 [file pharmaceutics-14-00757-s001.zip]

Archive with 1 entries (1 files):
- pharmaceutics-1625444-supplementary.pdf
